# Supplementary material for: Effects of Ultra-Processed Foods and Food Additives on Disease Activity in Adults with Inflammatory Bowel Disease: A Scoping Review
Source: J Clin Med. 2025 Nov 3;14(21):7798. doi: 10.3390/jcm14217798 (PMC12608242; doi:10.3390/jcm14217798)
Supplement: Supplementary file 1 [file jcm-14-07798-s001.zip]

Archive with 1 entries (1 files):
- jcm-3913433-supplementary.pdf
